# Supplementary material for: Fabrication of Three-Dimensional Multilayer Structures of Single-Walled Carbon Nanotubes Based on the Plasmonic Carbonization
Source: Nanomaterials (Basel). 2021 Aug 27;11(9):2213. doi: 10.3390/nano11092213 (PMC8468131; doi:10.3390/nano11092213)
Supplement: Supplementary file 1 [file nanomaterials-11-02213-s001.zip]

Archive with 1 entries (1 files):
- nanomaterials-1315723-supplementary.pdf
